# Supplementary material for: Validation of the Sinhalese Version of Brief COPE Scale for patients with cancer in Sri Lanka
Source: BMC Psychol. 2022 Jun 20;10:157. doi: 10.1186/s40359-022-00863-z (PMC9210691; doi:10.1186/s40359-022-00863-z)
Supplement: Supplementary file 3 — Additional file 3. Excel data sheet. [file 40359_2022_863_MOESM3_ESM.xlsx]

## Sheet: P1P2 Brief COPE CES-D WHOQOL
	Socio and clinical							Phase 1- Brief COPE scores																												Phase 2- Brief COPE scores
Serial No.	Q1-Age	Q2-Gender	Q3-Mariatal status	Q4-Education	Q5-Employement	Q6-ICD code	Q7-Time since diagnosis	P1Q8_1 I’ve been turning to work or other activities to take my mind off things.	P1Q8_2	P1Q8_3	P1Q8_4	P1Q8_5	P1Q8_6	P1Q8_7	P1Q8_8	P1Q8_9	P1Q8_10	P1Q8_11	P1Q8_12	P1Q8_13	P1Q8_14	P1Q8_15	P1Q8_16	P1Q8_17	P1Q8_18	P1Q8_19	P1Q8_20	P1Q8_21	P1Q8_22	P1Q8_23	P1Q8_24	P1Q8_25	P1Q8_26	P1Q8_27	P1Q8_28 I’ve been making fun of the situation.	P2Q8_1 I’ve been turning to work or other activities to take my mind off things.	P2Q8_2	P2Q8_3	P2Q8_4	P2Q8_5	P2Q8_6	P2Q8_7	P2Q8_8	P2Q8_9	P2Q8_10	P2Q8_11	P2Q8_12	P2Q8_13	P2Q8_14
1	60	2	1	4	5	40	3	2	2	1	1	2	1	4	1	2	2	1	3	1	3	3	1	1	1	2	2	1	3	3	3	3	1	1	1	3	3	1	1	2	1	4	1	2	2	1	2	1	2
2	62	2	1	3	4	40	3	1	1	1	1	2	1	3	1	2	2	2	2	1	2	2	1	1	1	2	1	1	1	2	2	2	1	1	1	1	1	1	1	2	1	4	1	2	4	2	3	1	3
3	61	2	1	2	5	40	3	1	1	1	1	2	1	2	1	2	2	1	1	1	4	2	1	1	1	3	1	1	2	2	2	2	1	1	1	1	1	1	1	2	1	4	1	4	4	1	2	1	4
4	35	1	1	4	4	9	3	1	1	1	1	2	1	3	1	2	2	1	1	1	1	3	1	1	1	1	2	1	3	3	3	3	1	1	1	4	4	1	1	4	1	4	1	1	4	1	1	1	4
5	72	2	1	4	4	40	3	1	2	1	1	1	2	1	3	2	1	3	1	1	3	2	2	2	1	4	1	1	2	2	2	4	4	2	1	1	2	1	1	1	2	2	3	2	1	2	1	1	4
6	59	1	1	5	2	9	3	1	1	1	1	4	1	4	1	1	4	1	4	1	4	4	1	1	1	4	1	1	4	4	4	4	1	4	1	1	4	1	1	4	1	4	1	2	4	1	4	1	4
7	55	2	3	2	3	40	2	1	1	1	1	2	1	2	1	2	2	1	2	1	2	2	1	1	1	3	1	1	2	2	2	2	1	1	1	1	1	1	1	4	1	2	1	4	4	1	2	1	4
8	78	2	1	2	5	18	5	2	2	1	2	2	1	2	1	2	2	1	2	1	2	2	1	1	1	4	1	1	2	2	2	2	1	1	1	4	4	1	1	4	1	2	1	4	4	1	4	1	4
9	70	1	1	5	6	12	3	2	2	1	1	2	1	2	1	4	4	1	3	1	2	3	1	1	1	3	1	1	3	4	4	4	1	1	1	4	4	1	1	4	1	4	1	4	4	1	3	1	4
10	59	1	1	4	6	40	3	2	2	1	1	4	1	4	1	2	4	1	4	1	4	4	1	1	1	3	1	1	4	4	4	4	1	3	1	4	2	1	1	4	1	4	1	4	4	1	4	2	4
11	63	2	1	2	5	40	3	1	1	1	1	2	1	4	1	2	2	1	1	1	3	3	1	1	1	1	1	1	3	3	3	3	1	1	1	2	2	1	1	2	1	2	1	2	4	1	1	1	4
12	56	1	1	3	5	40	5	1	1	1	1	2	1	2	1	4	4	1	4	1	4	2	1	1	1	3	1	1	4	4	4	4	1	2	1	4	4	1	1	4	1	4	1	4	4	1	4	1	4
13	69	2	1	3	5	40	3	1	1	1	1	4	1	1	1	4	4	1	2	1	1	4	1	1	1	4	1	1	2	4	4	4	1	1	1	2	2	1	1	4	1	4	1	4	4	1	2	1	1
14	53	1	1	4	6	40	3	1	1	1	1	4	1	4	1	2	4	1	2	1	4	4	1	1	1	3	1	1	4	4	4	4	1	4	1	4	4	1	1	4	1	4	1	4	4	1	4	1	4
15	71	1	1	1	6	40	3	1	1	1	1	4	1	2	1	2	4	1	1	1	1	4	1	1	1	4	1	1	4	4	4	2	1	1	1	3	3	1	1	3	1	4	1	3	3	1	2	1	4
16	53	1	1	5	6	12	3	1	1	1	1	4	1	4	1	2	4	1	2	1	2	4	1	1	1	3	1	1	4	4	4	2	1	3	1	2	2	1	1	4	1	4	1	2	4	1	2	1	4
17	55	2	1	1	5	40	3	1	1	1	1	4	1	4	1	1	4	1	4	1	2	4	1	1	1	4	1	1	4	4	4	4	1	1	1	2	2	1	1	2	1	2	1	2	2	1	4	1	2
18	42	1	1	5	6	20	5	2	2	1	1	4	1	4	1	1	4	1	2	1	4	1	1	1	1	4	1	1	4	4	4	4	1	1	1	4	4	1	1	4	1	4	1	4	4	1	2	1	4
19	67	1	1	4	6	12	3	1	1	1	1	4	1	4	1	2	4	1	4	1	2	4	1	1	1	3	1	1	4	4	2	2	1	1	1	2	2	1	1	4	1	4	1	4	4	1	4	1	4
20	58	1	2	5	5	12	3	2	2	1	1	4	1	4	1	4	4	1	4	1	3	4	1	1	1	4	1	1	4	4	4	2	1	3	1	4	2	1	1	4	1	2	1	4	4	1	4	1	4
21	51	1	1	4	4	12	3	2	1	1	1	2	1	2	1	4	4	1	1	1	2	4	1	1	1	2	1	1	3	3	2	2	1	1	1	4	2	1	1	2	1	2	1	2	4	1	1	4	1
22	88	2	1	1	5	40	3	1	1	1	1	2	1	2	1	4	4	1	1	1	2	2	1	1	1	3	1	1	2	4	2	2	1	1	1	1	1	1	1	2	1	1	1	2	2	1	1	1	2
23	47	1	1	4	6	12	3	3	3	1	1	4	1	4	1	4	4	1	4	1	4	4	1	1	1	4	1	1	4	4	4	4	1	4	1	3	3	1	1	4	1	4	1	4	4	1	4	1	4
24	80	1	1	2	5	40	3	2	4	1	1	4	1	4	1	4	4	1	2	1	4	4	1	1	1	4	1	1	4	4	2	2	1	3	1	2	4	1	1	4	1	4	1	4	4	1	4	1	4
25	60	2	1	2	5	5	4	1	1	1	1	4	1	2	1	2	4	1	1	1	1	4	1	1	1	3	1	1	2	2	2	2	1	1	1	2	2	1	1	2	1	4	1	4	4	1	2	1	2
26	77	2	1	1	5	6	3	1	1	1	2	4	1	1	1	2	2	2	1	1	4	4	1	1	1	4	1	1	2	4	2	1	1	1	1	2	2	2	2	4	1	1	1	4	4	2	1	1	4
27	68	2	2	3	5	40	3	1	1	1	2	4	1	4	1	1	4	2	1	1	2	2	1	1	1	4	1	1	2	4	2	2	1	1	1	2	2	2	2	4	1	2	1	4	4	2	2	2	2
28	64	2	1	5	3	20	2	4	4	1	1	4	1	4	1	4	4	1	4	2	4	4	1	1	1	4	1	1	4	4	4	4	1	3	1	4	4	1	1	4	1	4	1	2	2	1	4	2	4
29	64	2	1	4	5	10	1	2	2	1	1	4	1	4	1	4	4	1	2	1	2	4	1	1	1	4	1	1	2	4	4	1	1	1	1	2	2	1	1	4	1	4	1	4	4	1	4	1	4
30	55	2	1	4	6	39	2	2	2	1	1	4	1	3	1	2	4	1	1	1	4	4	1	1	1	4	1	1	3	4	2	2	1	1	1	2	2	1	1	4	1	4	1	4	4	1	2	1	2
31	40	2	1	2	5	33	2	2	2	1	1	4	1	4	1	4	4	1	4	1	1	1	1	1	1	4	1	1	1	4	2	2	1	1	1	4	4	1	1	4	1	4	1	4	4	1	4	1	4
32	49	2	1	4	5	39	1	1	1	1	1	4	1	4	1	4	4	1	1	1	2	4	1	1	1	4	1	2	1	4	2	2	1	1	1	2	2	1	1	4	1	4	1	4	4	1	2	2	2
33	64	1	1	1	5	20	3	1	1	1	1	4	1	4	1	2	4	1	1	1	4	4	1	1	1	4	1	1	2	4	4	2	1	1	1	1	1	1	1	4	1	4	1	4	4	1	2	1	4
34	51	1	3	5	1	21	1	4	4	1	1	4	1	4	1	1	4	1	4	1	4	4	1	1	1	2	1	1	4	4	4	4	1	4	1	4	4	1	1	4	1	4	1	4	4	1	4	1	4
35	42	1	1	4	4	21	1	4	2	1	1	4	1	4	1	4	4	1	4	1	4	4	1	1	1	4	1	1	4	4	4	2	1	4	1	4	4	1	1	4	1	4	1	4	4	1	4	1	4
36	65	1	2	3	5	21	2	2	2	1	1	4	1	4	1	4	4	1	1	1	4	4	1	1	1	4	1	1	4	4	2	2	1	4	1	4	4	1	1	4	1	4	1	4	4	1	4	1	4
37	77	2	1	2	5	39	1	1	1	1	1	4	1	2	1	2	2	1	1	1	1	4	1	1	1	4	1	1	2	2	2	2	1	1	1	4	4	1	1	4	1	4	1	2	4	1	4	1	4
38	63	2	1	4	4	6	1	1	1	1	1	4	1	2	1	1	2	1	1	2	1	4	1	1	1	3	1	1	2	2	2	2	1	1	1	2	2	1	1	4	1	2	1	4	4	1	2	2	4
39	60	2	1	4	1	26	1	4	4	1	1	4	1	4	1	4	4	1	4	1	4	4	1	1	1	3	1	1	3	4	4	2	1	1	1	4	4	2	1	4	1	4	1	4	4	1	4	1	4
40	78	1	1	2	6	6	1	4	1	1	1	4	1	2	1	1	4	1	1	1	1	2	1	1	1	4	1	1	2	2	1	1	1	1	1	4	2	1	1	4	1	4	1	4	4	1	1	1	1
[truncated: 106 more columns]
